# Supplementary material for: Rapid electron transfer via dynamic coordinative interaction boosts quantum efficiency for photocatalytic CO2 reduction
Source: Nat Commun. 2021 Jul 13;12:4276. doi: 10.1038/s41467-021-24647-y (PMC8277789; doi:10.1038/s41467-021-24647-y)
Supplement: Supplementary file 3 — Source Data [file 41467_2021_24647_MOESM3_ESM.zip]

Archive with 32 entries (30 files):
- Source data/In the manuscript/
- Source data/In the manuscript/Figure 2a.mnova
- Source data/In the manuscript/Figure 3a 3b 3c 3e.opj
- Source data/In the manuscript/Figure 3d.opj
- Source data/In the manuscript/Figure 3f.opj
- Source data/In the manuscript/Figure 4.mnova
- Source data/In the manuscript/Figure 5b 5d.opj
- Source data/In the manuscript/Figure 5f.opj
- Source data/In the manuscript/Figure 6a-6c.opj
- Source data/In the manuscript/Figure 6d-6f.opj
- Source data/In the supporting information/
- Source data/In the supporting information/Supplementary Figure 1 and 3.mnova
- Source data/In the supporting information/Supplementary Figure 10.mnova
- Source data/In the supporting information/Supplementary Figure 11 23 29.opj
- Source data/In the supporting information/Supplementary Figure 12.mnova
- Source data/In the supporting information/Supplementary Figure 13.opj
- Source data/In the supporting information/Supplementary Figure 14 15.opj
- Source data/In the supporting information/Supplementary Figure 16.opj
- Source data/In the supporting information/Supplementary Figure 17 18 20 21 22.opj
- Source data/In the supporting information/Supplementary Figure 19.opj
- Source data/In the supporting information/Supplementary Figure 24a and 24c.opj
- Source data/In the supporting information/Supplementary Figure 24b and 24d.opj
- Source data/In the supporting information/Supplementary Figure 25a and 25c.opj
- Source data/In the supporting information/Supplementary Figure 25b and 25d.opj
- Source data/In the supporting information/Supplementary Figure 26.opj
- Source data/In the supporting information/Supplementary Figure 27.opj
- Source data/In the supporting information/Supplementary Figure 28.opj
- Source data/In the supporting information/Supplementary Figure 4.mnova
- Source data/In the supporting information/Supplementary Figure 5.mnova
- Source data/In the supporting information/Supplementary Figure 6.opj
- Source data/In the supporting information/Supplementary Figure 7.opj
- Source data/In the supporting information/Supplementary Figure 8.opj
